# Supplementary material for: The molecular epidemiology of SARS-CoV-2 in the Pityusic Islands shows multiple introductions and fast replacements of variants in a touristic worldwide hot spot
Source: Sci Rep. 2023 Oct 23;13:18053. doi: 10.1038/s41598-023-44668-5 (PMC10593736; doi:10.1038/s41598-023-44668-5)
Supplement: Supplementary file 1 — Supplementary Table 1. [file 41598_2023_44668_MOESM1_ESM.xlsx]

## Sheet: Hoja1
Accession code Gisaid	Pango Lineage	Phylogenetic tree sample number
EPI_ISL_10124289	BA.1	4117
EPI_ISL_10124299	BA.1.1	4129
EPI_ISL_10124300	BA.1.1	4130
EPI_ISL_10124311	BA.1	4141
EPI_ISL_10124312	BA.1.1	4142
EPI_ISL_10124322	BA.1	4153
EPI_ISL_10124323	BA.1	4154
EPI_ISL_10124327	BA.1.1	4158
EPI_ISL_10124334	BA.2	4165
EPI_ISL_10124335	BA.1.1	4166
EPI_ISL_10124346	BA.1	4178
EPI_ISL_10124354	BA.1	4186
EPI_ISL_10124356	BA.1.1	4188
EPI_ISL_10124357	BA.1.1	4189
EPI_ISL_10124358	BA.1.1	4190
EPI_ISL_10124367	BA.2	4202
EPI_ISL_10437874	BA.2	4215
EPI_ISL_10437875	BA.1.1	4227
EPI_ISL_10437876	BA.1.1	4239
EPI_ISL_10437877	BA.1	4240
EPI_ISL_10437878	BA.1	4251
EPI_ISL_10437879	BA.1.1	4252
EPI_ISL_10437880	BA.1.1	4264
EPI_ISL_10437881	BA.1	4274
EPI_ISL_10437882	BA.1.1	4286
EPI_ISL_10437884	BA.1.1	4298
EPI_ISL_1056600	B.1.177	EPI_ISL_1056600
EPI_ISL_1056601	B.1.1.7	EPI_ISL_1056601
EPI_ISL_1056602	B.1.1.7	EPI_ISL_1056602
EPI_ISL_1056603	B.1.1.7	EPI_ISL_1056603
EPI_ISL_1056605	B.1.1.7	EPI_ISL_1056605
EPI_ISL_1056606	B.1.1.7	EPI_ISL_1056606
EPI_ISL_1056607	B.1.221	EPI_ISL_1056607
EPI_ISL_1056608	B.1.221	EPI_ISL_1056608
EPI_ISL_1056625	B.1.221	EPI_ISL_1056625
EPI_ISL_1056626	B.1.221	EPI_ISL_1056626
EPI_ISL_1056627	B.1.1.7	EPI_ISL_1056627
EPI_ISL_1056628	B.1.1.7	EPI_ISL_1056628
EPI_ISL_1056629	B.1.1.7	EPI_ISL_1056629
EPI_ISL_1056630	B.1.1.7	EPI_ISL_1056630
EPI_ISL_1056631	B.1.177	EPI_ISL_1056631
EPI_ISL_1056632	B.1.177	EPI_ISL_1056632
EPI_ISL_1056633	B.1.221	EPI_ISL_1056633
EPI_ISL_1056634	B.1.221	EPI_ISL_1056634
EPI_ISL_1056635	B.1.221	EPI_ISL_1056635
EPI_ISL_1056636	B.1.221	EPI_ISL_1056636
EPI_ISL_1056637	B.1.221	EPI_ISL_1056637
EPI_ISL_1056638	B.1.221	EPI_ISL_1056638
EPI_ISL_1056639	B.1.221	EPI_ISL_1056639
EPI_ISL_10737454	BA.1.1	4308
EPI_ISL_10737455	BA.1.1	4309
EPI_ISL_10737466	BA.2	4320
EPI_ISL_10737474	BA.1	4332
EPI_ISL_10737475	BA.2	4333
EPI_ISL_10737485	BA.2	4344
EPI_ISL_10737496	BA.1.1	4356
EPI_ISL_10737506	BA.1	4368
EPI_ISL_10737517	BA.2	4380
EPI_ISL_10737527	BA.2	4392
EPI_ISL_10990904	BA.1	4406
EPI_ISL_10990905	BA.2	4407
EPI_ISL_10990906	BA.1.1	4408
EPI_ISL_10990916	BA.1.1	4418
EPI_ISL_10990917	BA.2	4419
EPI_ISL_10990918	BA.2	4420
EPI_ISL_10990926	BA.1	4431
EPI_ISL_10990927	BA.1.1	4432
EPI_ISL_10990938	BA.1	4442
EPI_ISL_10990939	BA.2	4443
EPI_ISL_10990940	BA.2	4444
EPI_ISL_10990949	BA.2	4455
EPI_ISL_10990950	BA.1	4456
EPI_ISL_10990959	BA.1.1	4467
EPI_ISL_10990960	BA.2	4468
EPI_ISL_10990968	BA.2	4478
EPI_ISL_10990969	BA.1.1	4479
EPI_ISL_10990977	BA.1	4490
EPI_ISL_10990978	BA.2	4491
EPI_ISL_11218531	BA.2	4501
EPI_ISL_11218554	BA.1	4525
EPI_ISL_11218565	AY.43	4537
EPI_ISL_11218575	BA.1.1	4549
EPI_ISL_11218587	BA.1.1	4561
EPI_ISL_11218599	BA.2	4573
EPI_ISL_11218610	BA.2	4585
EPI_ISL_11454992	BA.1.1	4591
EPI_ISL_11455002	BA.1.1	4602
EPI_ISL_11455003	BA.2	4603
EPI_ISL_11455004	BA.2	4604
EPI_ISL_11455014	BA.1.1	4614
EPI_ISL_11455015	BA.2	4615
EPI_ISL_11455025	BA.2	4626
EPI_ISL_11455026	BA.2	4627
EPI_ISL_11455036	BA.2	4638
EPI_ISL_11455037	BA.2	4639
EPI_ISL_11455038	BA.2	4640
EPI_ISL_11455048	BA.2	4650
EPI_ISL_11455049	BA.2	4651
EPI_ISL_11455050	BA.2	4652
EPI_ISL_11455060	BA.2	4662
EPI_ISL_11455061	BA.1	4663
EPI_ISL_11455071	BA.1.1	4674
EPI_ISL_11455072	BA.2	4675
EPI_ISL_1145991	BA.2	4590
EPI_ISL_11737243	BA.2	4693
EPI_ISL_11737254	BA.1.17	4705
EPI_ISL_11737257	BA.2	4709
EPI_ISL_11737265	BA.2	4717
EPI_ISL_11737269	BA.2	4721
EPI_ISL_11737295	BA.2	4752
EPI_ISL_11737296	BA.2	4753
EPI_ISL_11737306	BA.2	4764
EPI_ISL_11737307	BA.2	4765
EPI_ISL_11737317	BA.2	4775
EPI_ISL_11737318	BA.2	4776
EPI_ISL_11922432	BA.1.17	4783
EPI_ISL_11922451	BA.2	4807
EPI_ISL_11922473	BA.2.9	4831
EPI_ISL_11922483	BA.2.9	4841
EPI_ISL_11922484	BA.2	4843
EPI_ISL_11922495	BA.2	4854
EPI_ISL_11922505	BA.2	4866
EPI_ISL_1219748	B.1.1.7	EPI_ISL_1219748
EPI_ISL_1219753	B.1.1.7	EPI_ISL_1219753
EPI_ISL_1219754	B.1.1.7	EPI_ISL_1219754
EPI_ISL_1219755	B.1.1.7	EPI_ISL_1219755
EPI_ISL_1219758	B.1.221	EPI_ISL_1219758
EPI_ISL_1219760	B.1.1.7	EPI_ISL_1219760
EPI_ISL_1219763	B.1.1.7	EPI_ISL_1219763
EPI_ISL_1219765	B.1.221	EPI_ISL_1219765
EPI_ISL_1219767	B.1.1.7	EPI_ISL_1219767
EPI_ISL_1219772	B.1.1.7	EPI_ISL_1219772
EPI_ISL_1219775	B.1.1.7	EPI_ISL_1219775
EPI_ISL_1219776	B.1.1.7	EPI_ISL_1219776
EPI_ISL_1219778	B.1.1.7	EPI_ISL_1219778
EPI_ISL_1219786	B.1.1.7	EPI_ISL_1219786
EPI_ISL_1219790	B.1.177	EPI_ISL_1219790
EPI_ISL_1219791	B.1.221	EPI_ISL_1219791
EPI_ISL_1219792	B.1.1.7	EPI_ISL_1219792
EPI_ISL_1219794	B.1.221	EPI_ISL_1219794
EPI_ISL_1219796	B.1.221	EPI_ISL_1219796
EPI_ISL_1219800	B.1.177	EPI_ISL_1219800
EPI_ISL_12257799	BA.2	4881
EPI_ISL_12257811	BA.2.9	4893
EPI_ISL_12257821	BA.2	4905
EPI_ISL_12257833	BA.2	4917
EPI_ISL_12257845	BA.2.3	4929
EPI_ISL_12257855	BA.2	4940
EPI_ISL_12257856	BA.2.8	4941
EPI_ISL_12257858	BA.2	4945
EPI_ISL_12257864	BA.2	4952
EPI_ISL_12257865	BA.2.3	4953
EPI_ISL_12257870	BA.2	4958
EPI_ISL_12257880	BA.2	4969
EPI_ISL_12475101	BA.2.9	4971
EPI_ISL_12475108	BA.2.9	4996
EPI_ISL_12475109	BA.2.9	4998
EPI_ISL_12475112	BA.2	5008
EPI_ISL_12475113	BA.2	5009
EPI_ISL_12475117	BA.2.9	5030
EPI_ISL_12475119	BA.2	5032
EPI_ISL_12475120	BA.2	5034
EPI_ISL_12475121	BA.2	5044
EPI_ISL_12475123	BA.2	5056
EPI_ISL_12475124	BA.2.12	5057
EPI_ISL_12475129	BA.2	4973
EPI_ISL_12475130	BA.2.1	4974
EPI_ISL_12475137	BA.2.9	4983
EPI_ISL_12475139	BA.2.9	4986
EPI_ISL_12475144	BA.1.17	4995
EPI_ISL_12475145	BA.2	4997
EPI_ISL_12475152	BA.2.9	5010
EPI_ISL_12475159	BA.2.9	5018
EPI_ISL_12475160	BA.2	5020
EPI_ISL_12475166	BA.2	5033
EPI_ISL_12475174	BA.2	5045
EPI_ISL_12475175	BA.2.9	5046
EPI_ISL_12589450	BA.2	5075
EPI_ISL_12589459	BA.2	5086
EPI_ISL_12589460	BA.2	5087
EPI_ISL_12589477	BA.2	5110
EPI_ISL_12589478	BA.2	5111
EPI_ISL_12589487	BA.2.9	5123
EPI_ISL_12589495	BA.2.9	5134
EPI_ISL_12589504	BA.2	5146
EPI_ISL_12589511	BA.2	5147
EPI_ISL_12589515	BA.2	5099
EPI_ISL_12589518	BA.1.1.1	5158
EPI_ISL_12589526	BA.2.9	5098
EPI_ISL_12720854	BF.1	5169
EPI_ISL_12720856	BA.2	5171
EPI_ISL_12720866	BA.2	5181
EPI_ISL_12720867	BA.2	5182
EPI_ISL_12720868	BA.2.9	5183
EPI_ISL_12720878	BA.2.9	5193
EPI_ISL_12720879	BA.2	5195
EPI_ISL_12720890	BA.2	5206
EPI_ISL_12720900	BA.2	5218
EPI_ISL_12720901	BA.2	5219
EPI_ISL_12720910	BA.2.3	5230
EPI_ISL_12720911	BA.2	5231
EPI_ISL_12720920	BA.2	5240
EPI_ISL_12720921	BA.5	5242
EPI_ISL_12720931	BA.2	5252
EPI_ISL_12907567	BA.2	5300
EPI_ISL_12907582	BA.5	5336
EPI_ISL_12907585	BA.2.9	5348
EPI_ISL_12907590	BA.2	5265
EPI_ISL_12907597	BA.2	5277
EPI_ISL_12907605	BA.2	5288
EPI_ISL_12907606	BA.2	5289
EPI_ISL_12907618	BA.2	5312
EPI_ISL_13036583	BA.2	5374
EPI_ISL_13036593	BA.5	5386
EPI_ISL_13036605	BA.2.10	5398
EPI_ISL_13036615	BA.2	5410
EPI_ISL_13107714	BA.2	5452
EPI_ISL_13107725	BA.2	5463
EPI_ISL_13107726	BA.2	5464
EPI_ISL_13107737	BA.2	5476
EPI_ISL_13107757	BA.2	5499
EPI_ISL_13107767	BA.2	5511
EPI_ISL_13107777	BA.2	5523
EPI_ISL_13107789	BA.2	5535
EPI_ISL_13252381	BA.2	5550
EPI_ISL_13252388	BA.2.9	5560
EPI_ISL_13252390	BA.2	5562
EPI_ISL_13252399	BA.2.9	5572
EPI_ISL_13252401	BA.5	5574
EPI_ISL_13252406	BA.2	5583
EPI_ISL_13252407	BA.5	5584
EPI_ISL_13252436	BA.2.9	5620
EPI_ISL_13252437	BA.2	5621
EPI_ISL_13252447	BA.2	5633
EPI_ISL_13392946	BA.5	5642
EPI_ISL_13392947	BA.5	5643
EPI_ISL_13392958	BA.2	5655
EPI_ISL_13392966	BA.2	5666
EPI_ISL_13392988	BA.4	5690
EPI_ISL_13392992	BA.5	5694
EPI_ISL_13393000	BA.5	5702
EPI_ISL_13393011	BA.5	5713
EPI_ISL_13393022	BA.2	5725
EPI_ISL_13501324	BA.2.54	5736
EPI_ISL_13501335	BA.2.12.1	5747
EPI_ISL_13501336	BA.5.1	5748
EPI_ISL_13501346	BA.5.1	5759
EPI_ISL_13501348	BA.2	5761
EPI_ISL_13501358	BA.5	5771
EPI_ISL_13501359	BA.2	5772
EPI_ISL_13636036	BA.5.2	5829
EPI_ISL_13636045	BF.1	5840
EPI_ISL_13636046	BA.5.2	5841
EPI_ISL_13636063	BF.1	5858
EPI_ISL_13636070	BA.2	5865
EPI_ISL_13636076	BA.2	5871
EPI_ISL_13636080	BA.5.1	5876
EPI_ISL_13636081	BA.2	5877
EPI_ISL_13636091	BA.2	5888
EPI_ISL_13636113	BA.5.1	5911
EPI_ISL_13636114	BA.5.2	5912
EPI_ISL_13636119	BA.2.12.1	5917
EPI_ISL_13636120	BE.1	5918
EPI_ISL_13636121	BA.5.1	5919
EPI_ISL_13776244	BA.2	6007
EPI_ISL_13776246	BA.2.71	5924
EPI_ISL_13776248	BA.2.54	5926
EPI_ISL_13776260	BE.1	5948
EPI_ISL_13776272	BF.1	5980
EPI_ISL_13776274	BE.1	5985
EPI_ISL_13776284	BA.5.2.1	6008
EPI_ISL_13893464	BA.5.1	6018
EPI_ISL_13893474	BA.5.1	6030
EPI_ISL_13893475	BE.1.1	6032
EPI_ISL_13893484	BA.5.1	6042
EPI_ISL_13893485	BF.4	6043
EPI_ISL_13893493	BA.5.1	6052
EPI_ISL_13893495	BA.5.1	6055
EPI_ISL_13893496	BA.5.2	6056
EPI_ISL_13893502	BA.5.1	6063
EPI_ISL_13893503	BA.4.1.1	6064
EPI_ISL_13893505	BA.5.2	6066
EPI_ISL_13893512	BA.5.1	6075
EPI_ISL_13893515	BE.1	6078
EPI_ISL_13893516	BA.5.2	6079
EPI_ISL_13893525	BE.1.1	6089
EPI_ISL_13893526	BE.1.1	6091
EPI_ISL_13893533	BA.5.1	6099
EPI_ISL_13893535	BA.5.1	6101
EPI_ISL_13893536	BE.1	6102
EPI_ISL_13893537	BA.5.2.3	6103
EPI_ISL_14193531	BA.4.4	6162
EPI_ISL_14193539	BF.1	6175
EPI_ISL_14193549	BA.5.1	6186
EPI_ISL_14193560	BA.5.3.2	6198
EPI_ISL_14193566	BA.5.1	6204
EPI_ISL_2017515	B.1.221	EPI_ISL_2017515
EPI_ISL_2017537	B.1.160	EPI_ISL_2017537
EPI_ISL_2017568	B.1.221	EPI_ISL_2017568
EPI_ISL_2017569	B.1.1.7	EPI_ISL_2017569
EPI_ISL_2017575	B.1.1.7	EPI_ISL_2017575
EPI_ISL_2017585	B.1.1.7	EPI_ISL_2017585
EPI_ISL_2017589	B.1.1.7	EPI_ISL_2017589
EPI_ISL_2017592	B.1.1.7	EPI_ISL_2017592
EPI_ISL_2017628	B.1.221	EPI_ISL_2017628
EPI_ISL_2017637	B.1.221	EPI_ISL_2017637
EPI_ISL_2020082	B.1.1.7	EPI_ISL_2020082
EPI_ISL_2020124	B.1.1.7	EPI_ISL_2020124
EPI_ISL_2020125	B.1.1.7	EPI_ISL_2020125
EPI_ISL_2020126	P.1	EPI_ISL_2020126
EPI_ISL_2020127	B.1.1.7	EPI_ISL_2020127
EPI_ISL_2020142	B.1.1.7	EPI_ISL_2020142
EPI_ISL_2020143	B.1.1.7	EPI_ISL_2020143
EPI_ISL_2020144	B.1.1.7	EPI_ISL_2020144
EPI_ISL_2020145	B.1.1.7	EPI_ISL_2020145
EPI_ISL_2020160	B.1.1.7	EPI_ISL_2020160
EPI_ISL_2020168	B.1.221	EPI_ISL_2020168
EPI_ISL_2020171	B.1.221	EPI_ISL_2020171
EPI_ISL_2020174	B.1.1.7	EPI_ISL_2020174
EPI_ISL_2020176	B.1.351	EPI_ISL_2020176
EPI_ISL_2020180	B.1.1.7	EPI_ISL_2020180
EPI_ISL_2020181	B.1.351	EPI_ISL_2020181
EPI_ISL_2020186	B.1.351	EPI_ISL_2020186
EPI_ISL_2020198	B.1.1.7	EPI_ISL_2020198
EPI_ISL_2020210	B.1.1.7	EPI_ISL_2020210
EPI_ISL_2020215	B.1.1.7	EPI_ISL_2020215
EPI_ISL_2020221	B.1.1.7	EPI_ISL_2020221
EPI_ISL_2020222	B.1.1.7	EPI_ISL_2020222
EPI_ISL_2020231	B.1.1.7	EPI_ISL_2020231
EPI_ISL_2100282	B.1.1.7	EPI_ISL_2100282
EPI_ISL_2100297	B.1.1.7	EPI_ISL_2100297
EPI_ISL_2100304	B.1.1.7	EPI_ISL_2100304
EPI_ISL_2100305	B.1.1.7	EPI_ISL_2100305
EPI_ISL_2100315	B.1.1.7	EPI_ISL_2100315
EPI_ISL_2100316	B.1.1.7	EPI_ISL_2100316
EPI_ISL_2100324	B.1.1.7	EPI_ISL_2100324
EPI_ISL_2100325	B.1.1.7	EPI_ISL_2100325
EPI_ISL_2100335	P.1	EPI_ISL_2100335
EPI_ISL_2100346	P.1	EPI_ISL_2100346
EPI_ISL_2134898	R.1	EPI_ISL_2134898
EPI_ISL_2134908	B.1.1.7	EPI_ISL_2134908
EPI_ISL_2134917	B.1.1.7	EPI_ISL_2134917
EPI_ISL_2134929	B.1.526	EPI_ISL_2134929
EPI_ISL_2134939	B.1.526	EPI_ISL_2134939
EPI_ISL_2134949	B.1.1.7	EPI_ISL_2134949
EPI_ISL_2241411	B.1.1.7	EPI_ISL_2241411
EPI_ISL_2241476	B.1.1.7	EPI_ISL_2241476
EPI_ISL_2241487	B.1.1.7	EPI_ISL_2241487
EPI_ISL_2438684	B.1.221	EPI_ISL_2438684
EPI_ISL_2438687	B.1.1.7	EPI_ISL_2438687
EPI_ISL_2438689	B.1.617.2	EPI_ISL_2438689
EPI_ISL_2438694	B.1.1.7	EPI_ISL_2438694
EPI_ISL_2438711	B.1.1.7	EPI_ISL_2438711
EPI_ISL_2438718	B.1.1.7	EPI_ISL_2438718
EPI_ISL_2534383	B.1.1.7	EPI_ISL_2534383
EPI_ISL_2534393	B.1.1.7	EPI_ISL_2534393
EPI_ISL_2534404	B.1.526	EPI_ISL_2534404
EPI_ISL_2534414	B.1.1.7	EPI_ISL_2534414
EPI_ISL_2534421	B.1.1.7	EPI_ISL_2534421
EPI_ISL_2534431	B.1.617.2	EPI_ISL_2534431
EPI_ISL_2534440	B.1.617.2	EPI_ISL_2534440
EPI_ISL_2534448	B.1.1.7	EPI_ISL_2534448
EPI_ISL_2534452	B.1.617.2	EPI_ISL_2534452
EPI_ISL_2626106	B.1.1.7	EPI_ISL_2626106
EPI_ISL_2626124	B.1.1.7	EPI_ISL_2626124
EPI_ISL_2626125	B.1.1.7	EPI_ISL_2626125
EPI_ISL_2626127	B.1.1.7	EPI_ISL_2626127
EPI_ISL_2626136	B.1.1.7	EPI_ISL_2626136
EPI_ISL_2626137	B.1.1.7	EPI_ISL_2626137
EPI_ISL_2626153	B.1.617.2	EPI_ISL_2626153
EPI_ISL_2626165	B.1.526	EPI_ISL_2626165
EPI_ISL_2626176	B.1.617.2	EPI_ISL_2626176
EPI_ISL_2710184	B.1.1.7	EPI_ISL_2710184
EPI_ISL_2710196	B.1.351	EPI_ISL_2710196
EPI_ISL_2710204	B.1.617.2	EPI_ISL_2710204
EPI_ISL_2710207	B.1.351	EPI_ISL_2710207
EPI_ISL_2710214	B.1.1.7	EPI_ISL_2710214
EPI_ISL_2710215	B.1.1.7	EPI_ISL_2710215
EPI_ISL_2710216	B.1.617.2	EPI_ISL_2710216
EPI_ISL_2710226	C.37	EPI_ISL_2710226
EPI_ISL_2710243	B.1.1.7	EPI_ISL_2710243
EPI_ISL_2710246	C.37	EPI_ISL_2710246
EPI_ISL_2812727	B.1.617.2	EPI_ISL_2812727
EPI_ISL_2812736	B.1.1.7	EPI_ISL_2812736
EPI_ISL_2812743	P.1	EPI_ISL_2812743
EPI_ISL_2812754	B.1.617.2	EPI_ISL_2812754
EPI_ISL_2812778	B.1.617.2	EPI_ISL_2812778
EPI_ISL_2918911	B.1.1.7	EPI_ISL_2918911
EPI_ISL_2918913	B.1.1.7	EPI_ISL_2918913
EPI_ISL_2918916	B.1.617.2	EPI_ISL_2918916
EPI_ISL_2918920	B.1.1.7	EPI_ISL_2918920
EPI_ISL_2918923	B.1.617.2	EPI_ISL_2918923
EPI_ISL_2918924	B.1.1.7	EPI_ISL_2918924
EPI_ISL_2918928	B.1.617.2	EPI_ISL_2918928
EPI_ISL_2918933	B.1.1.7	EPI_ISL_2918933
EPI_ISL_2918936	B.1.617.2	EPI_ISL_2918936
EPI_ISL_3007656	B.1.617.2	EPI_ISL_3007656
EPI_ISL_3007659	B.1.617.2	EPI_ISL_3007659
EPI_ISL_3007666	B.1.617.2	EPI_ISL_3007666
EPI_ISL_3007667	B.1.617.2	EPI_ISL_3007667
EPI_ISL_3007669	B.1.1.7	EPI_ISL_3007669
EPI_ISL_3007676	B.1.617.2	EPI_ISL_3007676
EPI_ISL_3007678	B.1.617.2	EPI_ISL_3007678
EPI_ISL_3007679	B.1.617.2	EPI_ISL_3007679
EPI_ISL_3007687	B.1.617.2	EPI_ISL_3007687
EPI_ISL_3007690	B.1.617.2	EPI_ISL_3007690
EPI_ISL_3007691	B.1.617.2	EPI_ISL_3007691
EPI_ISL_3007699	B.1.617.2	EPI_ISL_3007699
EPI_ISL_3007706	B.1.617.2	EPI_ISL_3007706
EPI_ISL_3007708	B.1.617.2	EPI_ISL_3007708
EPI_ISL_3007718	B.1.617.2	EPI_ISL_3007718
EPI_ISL_3007730	B.1.1.7	EPI_ISL_3007730
EPI_ISL_3087096	B.1.617.2	EPI_ISL_3087096
EPI_ISL_3087099	B.1.617.2	EPI_ISL_3087099
EPI_ISL_3087100	B.1.617.2	EPI_ISL_3087100
EPI_ISL_3087106	B.1.617.2	EPI_ISL_3087106
EPI_ISL_3087109	B.1.617.2	EPI_ISL_3087109
EPI_ISL_3087110	B.1.617.2	EPI_ISL_3087110
EPI_ISL_3087115	B.1.617.2	EPI_ISL_3087115
EPI_ISL_3087118	B.1.617.2	EPI_ISL_3087118
EPI_ISL_3087119	B.1.617.2	EPI_ISL_3087119
EPI_ISL_3087126	B.1.617.2	EPI_ISL_3087126
EPI_ISL_3087128	B.1.617.2	EPI_ISL_3087128
EPI_ISL_3087136	B.1.617.2	EPI_ISL_3087136
EPI_ISL_3087139	B.1.617.2	EPI_ISL_3087139
EPI_ISL_3087148	B.1.617.2	EPI_ISL_3087148
EPI_ISL_3087150	B.1.617.2	EPI_ISL_3087150
EPI_ISL_3087157	B.1.617.2	EPI_ISL_3087157
EPI_ISL_3087159	B.1.617.2	EPI_ISL_3087159
EPI_ISL_3087160	B.1.617.2	EPI_ISL_3087160
EPI_ISL_3087162	B.1.1.7	EPI_ISL_3087162
EPI_ISL_3087167	B.1.617.2	EPI_ISL_3087167
EPI_ISL_3087170	B.1.617.2	EPI_ISL_3087170
EPI_ISL_3221244	B.1.617.2	EPI_ISL_3221244
EPI_ISL_3221245	B.1.617.2	EPI_ISL_3221245
EPI_ISL_3221255	B.1.617.2	EPI_ISL_3221255
EPI_ISL_3221256	B.1.617.2	EPI_ISL_3221256
EPI_ISL_3221265	B.1.617.2	EPI_ISL_3221265
EPI_ISL_3221266	B.1.617.2	EPI_ISL_3221266
EPI_ISL_3221267	B.1.617.2	EPI_ISL_3221267
EPI_ISL_3221276	B.1.617.2	EPI_ISL_3221276
EPI_ISL_3221278	B.1.221	EPI_ISL_3221278
EPI_ISL_3221293	B.1.617.2	EPI_ISL_3221293
EPI_ISL_3221294	B.1.617.2	EPI_ISL_3221294
EPI_ISL_3221295	B.1.617.2	EPI_ISL_3221295
EPI_ISL_3221304	B.1.1.7	EPI_ISL_3221304
EPI_ISL_3221305	B.1.617.2	EPI_ISL_3221305
EPI_ISL_3221306	B.1.617.2	EPI_ISL_3221306
EPI_ISL_3221307	B.1.617.2	EPI_ISL_3221307
EPI_ISL_3221314	B.1.617.2	EPI_ISL_3221314
EPI_ISL_3221315	B.1.617.2	EPI_ISL_3221315
EPI_ISL_3221316	P.1.7	EPI_ISL_3221316
EPI_ISL_3308174	B.1.617.2	EPI_ISL_3308174
EPI_ISL_3308175	B.1.617.2	EPI_ISL_3308175
EPI_ISL_3308176	B.1.617.2	EPI_ISL_3308176
EPI_ISL_3308185	B.1.617.2	EPI_ISL_3308185
EPI_ISL_3308197	B.1.617.2	EPI_ISL_3308197
EPI_ISL_3308198	B.1.617.2	EPI_ISL_3308198
EPI_ISL_3308199	B.1.617.2	EPI_ISL_3308199
EPI_ISL_3308209	B.1.617.2	EPI_ISL_3308209
EPI_ISL_3308217	B.1.617.2	EPI_ISL_3308217
EPI_ISL_3308227	B.1.617.2	EPI_ISL_3308227
EPI_ISL_3308236	B.1.617.2	EPI_ISL_3308236
EPI_ISL_3308237	B.1.617.2	EPI_ISL_3308237
EPI_ISL_3308248	B.1.617.2	EPI_ISL_3308248
EPI_ISL_3431731	AY.12	EPI_ISL_3431731
EPI_ISL_3431738	AY.4	EPI_ISL_3431738
EPI_ISL_3431740	AY.12	EPI_ISL_3431740
EPI_ISL_3431743	AY.5	EPI_ISL_3431743
EPI_ISL_3431745	AY.4	EPI_ISL_3431745
EPI_ISL_3431746	AY.4	EPI_ISL_3431746
EPI_ISL_3431747	AY.4	EPI_ISL_3431747
EPI_ISL_3431750	AY.4	EPI_ISL_3431750
EPI_ISL_3431756	AY.4	EPI_ISL_3431756
EPI_ISL_3431757	AY.4	EPI_ISL_3431757
EPI_ISL_3431758	AY.4	EPI_ISL_3431758
EPI_ISL_3431759	AY.4	EPI_ISL_3431759
EPI_ISL_3431760	AY.4	EPI_ISL_3431760
EPI_ISL_3431761	AY.5	EPI_ISL_3431761
EPI_ISL_3431762	AY.5	EPI_ISL_3431762
EPI_ISL_3431776	AY.4	EPI_ISL_3431776
EPI_ISL_3431777	AY.4	EPI_ISL_3431777
EPI_ISL_3431781	AY.4	EPI_ISL_3431781
EPI_ISL_3431785	AY.4	EPI_ISL_3431785
EPI_ISL_3431788	AY.4	EPI_ISL_3431788
EPI_ISL_3431789	AY.4	EPI_ISL_3431789
EPI_ISL_3431807	AY.4	EPI_ISL_3431807
EPI_ISL_3614258	AY.4	EPI_ISL_3614258
EPI_ISL_3614259	B.1.617.2	EPI_ISL_3614259
EPI_ISL_3614266	AY.4	EPI_ISL_3614266
EPI_ISL_3614278	AY.4	EPI_ISL_3614278
EPI_ISL_3614283	AY.4	EPI_ISL_3614283
EPI_ISL_3614284	AY.4	EPI_ISL_3614284
EPI_ISL_3614293	AY.4	EPI_ISL_3614293
EPI_ISL_3614302	AY.4	EPI_ISL_3614302
EPI_ISL_3614303	B.1.617.2	EPI_ISL_3614303
EPI_ISL_3614304	AY.12	EPI_ISL_3614304
EPI_ISL_3614312	AY.9	EPI_ISL_3614312
EPI_ISL_3614314	AY.4	EPI_ISL_3614314
EPI_ISL_3614322	AY.4	EPI_ISL_3614322
EPI_ISL_3614323	AY.12	EPI_ISL_3614323
EPI_ISL_3797789	AY.12	EPI_ISL_3797789
EPI_ISL_3797792	AY.4	EPI_ISL_3797792
EPI_ISL_3797796	AY.4	EPI_ISL_3797796
EPI_ISL_3797797	AY.5	EPI_ISL_3797797
EPI_ISL_3797799	AY.5	EPI_ISL_3797799
EPI_ISL_3797808	AY.12	EPI_ISL_3797808
EPI_ISL_3797810	AY.5	EPI_ISL_3797810
EPI_ISL_3797814	AY.5	EPI_ISL_3797814
EPI_ISL_3797816	AY.4	EPI_ISL_3797816
EPI_ISL_3797845	AY.9	EPI_ISL_3797845
EPI_ISL_3797846	B.1.617.2	EPI_ISL_3797846
EPI_ISL_3797848	AY.25	EPI_ISL_3797848
EPI_ISL_3797850	AY.4	EPI_ISL_3797850
EPI_ISL_3980219	AY.12	EPI_ISL_3980219
EPI_ISL_3980289	B.1.617.2	EPI_ISL_3980289
EPI_ISL_3980290	AY.4	EPI_ISL_3980290
EPI_ISL_3980292	B.1.617.2	EPI_ISL_3980292
EPI_ISL_3980293	B.1.617.2	EPI_ISL_3980293
EPI_ISL_3980294	AY.9	EPI_ISL_3980294
EPI_ISL_3980295	AY.4	EPI_ISL_3980295
EPI_ISL_3980296	AY.4	EPI_ISL_3980296
EPI_ISL_3980297	AY.4	EPI_ISL_3980297
EPI_ISL_4137146	B.1.617.2	EPI_ISL_4137146
EPI_ISL_4137159	AY.4	EPI_ISL_4137159
EPI_ISL_4137164	AY.5	EPI_ISL_4137164
EPI_ISL_4137169	AY.4	EPI_ISL_4137169
EPI_ISL_4137180	B.1.617.2	EPI_ISL_4137180
EPI_ISL_4137181	B.1.617.2	EPI_ISL_4137181
EPI_ISL_4137184	AY.4	EPI_ISL_4137184
EPI_ISL_4137197	AY.12	EPI_ISL_4137197
EPI_ISL_4137207	AY.5	EPI_ISL_4137207
EPI_ISL_4137224	AY.5	EPI_ISL_4137224
EPI_ISL_4350104	AY.12	EPI_ISL_4350104
EPI_ISL_4350113	AY.12	EPI_ISL_4350113
EPI_ISL_4350114	AY.4	EPI_ISL_4350114
EPI_ISL_4350140	B.1.617.2	EPI_ISL_4350140
EPI_ISL_4350210	AY.4	EPI_ISL_4350210
EPI_ISL_4350237	AY.12	EPI_ISL_4350237
EPI_ISL_4350241	AY.4	EPI_ISL_4350241
EPI_ISL_4350269	AY.4	EPI_ISL_4350269
EPI_ISL_4350302	AY.5	EPI_ISL_4350302
EPI_ISL_4550834	B.1.617.2	EPI_ISL_4550834
EPI_ISL_4550835	B.1.617.2	EPI_ISL_4550835
EPI_ISL_4550845	B.1.617.2	EPI_ISL_4550845
EPI_ISL_4550853	B.1.617.2	EPI_ISL_4550853
EPI_ISL_4550869	B.1.617.2	EPI_ISL_4550869
EPI_ISL_4550878	AY.4	EPI_ISL_4550878
EPI_ISL_4550879	AY.4	EPI_ISL_4550879
EPI_ISL_4550887	B.1.617.2	EPI_ISL_4550887
EPI_ISL_4550888	B.1.617.2	EPI_ISL_4550888
EPI_ISL_4550895	B.1.617.2	EPI_ISL_4550895
EPI_ISL_4550896	B.1.617.2	EPI_ISL_4550896
EPI_ISL_4820402	AY4	EPI_ISL_4820402
EPI_ISL_4820465	AY5	EPI_ISL_4820465
EPI_ISL_5051547	B.1.617.2	EPI_ISL_5051547
EPI_ISL_5051573	AY.4	EPI_ISL_5051573
EPI_ISL_5051582	AY.33	EPI_ISL_5051582
EPI_ISL_541955	B.1	EPI_ISL_541955
EPI_ISL_541965	B.1	EPI_ISL_541965
EPI_ISL_541966	A.2	EPI_ISL_541966
EPI_ISL_5478407	AY.4	EPI_ISL_5478407
EPI_ISL_5478421	AY.4	EPI_ISL_5478421
EPI_ISL_5478431	AY.9	EPI_ISL_5478431
EPI_ISL_5478439	B.1.617.2	EPI_ISL_5478439
EPI_ISL_5478651	B.1.617.2	EPI_ISL_5478651
EPI_ISL_5478697	B.1.617.2	EPI_ISL_5478697
EPI_ISL_5478706	B.1.617.2	EPI_ISL_5478706
EPI_ISL_5478790	AY.4	EPI_ISL_5478790
EPI_ISL_5478812	AY.4	EPI_ISL_5478812
EPI_ISL_5478827	AY.4	EPI_ISL_5478827
EPI_ISL_5478908	B.1.617.2	EPI_ISL_5478908
EPI_ISL_5479004	AY.39	EPI_ISL_5479004
EPI_ISL_5479020	B.1.617.2	EPI_ISL_5479020
EPI_ISL_5855363	AY.46	EPI_ISL_5855363
EPI_ISL_5855387	AY.4	EPI_ISL_5855387
EPI_ISL_5855389	AY.4	EPI_ISL_5855389
EPI_ISL_5855397	AY.46	EPI_ISL_5855397
EPI_ISL_5855407	AY.43	EPI_ISL_5855407
EPI_ISL_5855408	AY.43	EPI_ISL_5855408
EPI_ISL_5855414	AY.46	EPI_ISL_5855414
EPI_ISL_5855420	AY.4	EPI_ISL_5855420
EPI_ISL_5855421	B.1.617.2	EPI_ISL_5855421
EPI_ISL_5855422	AY.46	EPI_ISL_5855422
EPI_ISL_5855424	B.1.617.2	EPI_ISL_5855424
EPI_ISL_5855430	AY.5.2	EPI_ISL_5855430
EPI_ISL_6031717	AY.9	EPI_ISL_6031717
EPI_ISL_6031740	AY.43	EPI_ISL_6031740
EPI_ISL_6031762	AY.4	EPI_ISL_6031762
EPI_ISL_6279428	AY.92	EPI_ISL_6279428
EPI_ISL_6279431	AY.43	EPI_ISL_6279431
EPI_ISL_6279439	AY.4	EPI_ISL_6279439
EPI_ISL_6279447	AY.92	EPI_ISL_6279447
EPI_ISL_6279454	AY.43	EPI_ISL_6279454
EPI_ISL_6279462	AY.4	EPI_ISL_6279462
EPI_ISL_6594120	AY.9.2	EPI_ISL_6594120
EPI_ISL_6594121	AY.46.6	EPI_ISL_6594121
EPI_ISL_6594145	B.1.617.2	EPI_ISL_6594145
EPI_ISL_6594155	AY.4	EPI_ISL_6594155
EPI_ISL_6594165	AY.4	EPI_ISL_6594165
EPI_ISL_6594182	AY.43	EPI_ISL_6594182
EPI_ISL_6594183	AY.4	EPI_ISL_6594183
EPI_ISL_6594184	AY.4	EPI_ISL_6594184
EPI_ISL_6594192	AY.34	EPI_ISL_6594192
EPI_ISL_6594195	AY.34	EPI_ISL_6594195
EPI_ISL_6594196	AY.34	EPI_ISL_6594196
EPI_ISL_6875081	B.1.617.2	EPI_ISL_6875081
EPI_ISL_6875088	AY.4	EPI_ISL_6875088
EPI_ISL_6875153	AY.4	EPI_ISL_6875153
EPI_ISL_6875170	AY.4	EPI_ISL_6875170
EPI_ISL_6875255	AY.122	EPI_ISL_6875255
EPI_ISL_6875258	B.1.617.2	EPI_ISL_6875258
EPI_ISL_6875309	AY.92	EPI_ISL_6875309
EPI_ISL_6875323	AY.4	EPI_ISL_6875323
EPI_ISL_6875419	B.1.617.2	EPI_ISL_6875419
EPI_ISL_6875487	AY.122	EPI_ISL_6875487
EPI_ISL_6875494	B.1.617.2	EPI_ISL_6875494
EPI_ISL_6875577	AY.43	EPI_ISL_6875577
EPI_ISL_6875586	B.1.617.2	EPI_ISL_6875586
EPI_ISL_6875664	B.1.617.2	EPI_ISL_6875664
EPI_ISL_6875671	AY.34	EPI_ISL_6875671
EPI_ISL_691625	B.1.160	EPI_ISL_691625
EPI_ISL_691660	B.1.177	EPI_ISL_691660
EPI_ISL_691675	B.1.177	EPI_ISL_691675
EPI_ISL_691676	B.1.177	EPI_ISL_691676
EPI_ISL_691679	B.1.177	EPI_ISL_691679
EPI_ISL_7277128	AY.43	EPI_ISL_7277128
EPI_ISL_7277195	AY.122	EPI_ISL_7277195
EPI_ISL_7277260	AY.43	EPI_ISL_7277260
EPI_ISL_7277334	AY.122	EPI_ISL_7277334
EPI_ISL_7277341	AY.122	EPI_ISL_7277341
EPI_ISL_7277419	AY.122	EPI_ISL_7277419
EPI_ISL_7277507	AY.111	EPI_ISL_7277507
EPI_ISL_7277574	AY.36	EPI_ISL_7277574
EPI_ISL_7624167	AY.43	EPI_ISL_7624167
EPI_ISL_7624168	AY.122	EPI_ISL_7624168
EPI_ISL_7624169	B.1.617.2	EPI_ISL_7624169
EPI_ISL_7624178	AY.122	EPI_ISL_7624178
EPI_ISL_7624179	AY.43	EPI_ISL_7624179
EPI_ISL_7624189	AY.4	EPI_ISL_7624189
EPI_ISL_7624199	AY.5	EPI_ISL_7624199
EPI_ISL_7624200	AY.43	EPI_ISL_7624200
EPI_ISL_7624209	AY.73	EPI_ISL_7624209
EPI_ISL_7624210	AY.43	EPI_ISL_7624210
EPI_ISL_7624211	AY.122	EPI_ISL_7624211
EPI_ISL_7624227	AY.43	EPI_ISL_7624227
EPI_ISL_7624228	AY.43	EPI_ISL_7624228
EPI_ISL_7624229	AY.122	EPI_ISL_7624229
EPI_ISL_7624238	AY.43	EPI_ISL_7624238
EPI_ISL_7624239	AY.109	EPI_ISL_7624239
EPI_ISL_7624240	AY.43	EPI_ISL_7624240
EPI_ISL_7624249	AY.43	EPI_ISL_7624249
EPI_ISL_7624250	AY.5	EPI_ISL_7624250
EPI_ISL_7624252	AY.43	EPI_ISL_7624252
EPI_ISL_779857	B.1.177	EPI_ISL_779857
EPI_ISL_779864	B.1.177	EPI_ISL_779864
EPI_ISL_779872	B.1.221	EPI_ISL_779872
EPI_ISL_779902	B.1.177	EPI_ISL_779902
EPI_ISL_779909	B.1.177	EPI_ISL_779909
EPI_ISL_779914	B.1.177	EPI_ISL_779914
EPI_ISL_7867794	AY.43	EPI_ISL_7867794
EPI_ISL_7867806	B.1.617.2	EPI_ISL_7867806
EPI_ISL_7867807	AY.33	EPI_ISL_7867807
EPI_ISL_7867817	AY.122	EPI_ISL_7867817
EPI_ISL_7867818	AY.5	EPI_ISL_7867818
EPI_ISL_7867819	AY.122	EPI_ISL_7867819
EPI_ISL_7867827	AY.43	EPI_ISL_7867827
EPI_ISL_7867828	AY.43	EPI_ISL_7867828
EPI_ISL_7867838	AY.4	EPI_ISL_7867838
EPI_ISL_7867840	AY.122	EPI_ISL_7867840
EPI_ISL_7867849	AY.122	EPI_ISL_7867849
EPI_ISL_7867850	AY.43	EPI_ISL_7867850
EPI_ISL_7867851	AY.4	EPI_ISL_7867851
EPI_ISL_7867861	B.1.617.2	EPI_ISL_7867861
EPI_ISL_7867863	B.1.617.2	EPI_ISL_7867863
EPI_ISL_7867874	AY.43	EPI_ISL_7867874
EPI_ISL_7867875	AY.43	EPI_ISL_7867875
EPI_ISL_8099253	AY.36	EPI_ISL_8099253
EPI_ISL_8099258	AY.43	EPI_ISL_8099258
EPI_ISL_8099261	B.1.617.2	EPI_ISL_8099261
EPI_ISL_8099263	AY.36	EPI_ISL_8099263
EPI_ISL_8099270	AY.43	EPI_ISL_8099270
EPI_ISL_8099271	AY.5	EPI_ISL_8099271
EPI_ISL_8099272	AY.36	EPI_ISL_8099272
EPI_ISL_8099280	AY.4.2	EPI_ISL_8099280
EPI_ISL_8099281	AY.43	EPI_ISL_8099281
EPI_ISL_8099291	AY.43	EPI_ISL_8099291
EPI_ISL_8099292	AY.43	EPI_ISL_8099292
EPI_ISL_8099300	B.1.617.2	EPI_ISL_8099300
EPI_ISL_8099301	AY.43	EPI_ISL_8099301
EPI_ISL_8099312	AY.43	EPI_ISL_8099312
EPI_ISL_8099313	AY.43	EPI_ISL_8099313
EPI_ISL_819136	B.1.177	EPI_ISL_819136
EPI_ISL_819143	B.1.177	EPI_ISL_819143
EPI_ISL_819147	B.1.1.7	EPI_ISL_819147
EPI_ISL_819151	B.1.1.7	EPI_ISL_819151
EPI_ISL_819156	B.1.1.7	EPI_ISL_819156
EPI_ISL_819157	B.1.1.7	EPI_ISL_819157
EPI_ISL_819158	B.1.1.7	EPI_ISL_819158
EPI_ISL_819159	B.1.1.7	EPI_ISL_819159
EPI_ISL_819160	B.1.1.7	EPI_ISL_819160
EPI_ISL_819161	B.1.1.7	EPI_ISL_819161
EPI_ISL_819162	B.1.1.7	EPI_ISL_819162
EPI_ISL_819179	B.1.177	EPI_ISL_819179
EPI_ISL_8298305	AY.127	3461
EPI_ISL_8298315	AY.122	3473
EPI_ISL_8298326	AY.4.5	3485
EPI_ISL_8298334	AY.43	3495
EPI_ISL_8298335	AY.43	3496
EPI_ISL_8298336	BA.1	3497
EPI_ISL_8298346	AY.122	3507
EPI_ISL_8298347	AY.43	3508
EPI_ISL_8298348	AY.122	3509
EPI_ISL_8298356	AY.43	3518
EPI_ISL_8298357	AY.43	3520
EPI_ISL_8298366	AY.43	3530
EPI_ISL_8298367	AY.43	3532
EPI_ISL_8298377	AY.4	3542
EPI_ISL_8298378	AY.43	3543
EPI_ISL_8540206	BA.1	3552
EPI_ISL_8540207	AY.43	3553
EPI_ISL_8540208	AY.43	3554
EPI_ISL_8540217	BA.1	3563
EPI_ISL_8540218	AY.122	3564
EPI_ISL_8540228	BA.1	3575
EPI_ISL_8540229	AY.43	3576
EPI_ISL_8540230	AY.122	3577
EPI_ISL_8540239	BA.1	3587
EPI_ISL_8540240	AY.43	3588
EPI_ISL_8540241	AY.122	3589
EPI_ISL_8540242	BA.1	3590
EPI_ISL_8540250	AY.43	3599
EPI_ISL_8540251	AY.4.5	3600
EPI_ISL_8540252	BA.1	3601
EPI_ISL_8540261	BA.1	3611
EPI_ISL_8540262	AY.43	3612
EPI_ISL_8540263	AY.43	3613
EPI_ISL_8540272	BA.1	3623
EPI_ISL_8540273	BA.1	3624
EPI_ISL_8540274	AY.43	3625
EPI_ISL_8540284	BA.1	3635
EPI_ISL_8540286	AY.4.5	3637
EPI_ISL_8774434	AY.43	3649
EPI_ISL_8774436	BA.1	3671
EPI_ISL_8774450	BA.1	3641
EPI_ISL_8774456	BA.1	3684
EPI_ISL_8774463	BA.1	3683
EPI_ISL_8774464	BA.1	3708
EPI_ISL_8774466	BA.1	3689
EPI_ISL_8774472	BA.1	3707
EPI_ISL_8774479	BA.1	3713
EPI_ISL_8774485	BA.1	3648
EPI_ISL_8774486	BA.1	3695
EPI_ISL_8774487	BA.1	3720
EPI_ISL_8774488	BA.1	3725
EPI_ISL_8774492	BA.1	3731
EPI_ISL_8774494	BA.1	3677
EPI_ISL_8774495	BA.1	3701
EPI_ISL_8774499	BA.1	3724
EPI_ISL_8774500	BA.1	3653
EPI_ISL_8774501	BA.1	3712
EPI_ISL_8774504	BA.1	3696
EPI_ISL_8774506	BA.1	3732
EPI_ISL_8774507	BA.1	3719
EPI_ISL_8774509	BA.1	3672
EPI_ISL_9015799	BA.1	3816
EPI_ISL_9015804	BA.1	3791
EPI_ISL_9015809	BA.1	3815
EPI_ISL_9015821	BA.1	3780
EPI_ISL_9015826	BA.1	3769
EPI_ISL_9015835	BA.1	3827
EPI_ISL_9015843	BA.1	3804
EPI_ISL_9015847	BA.1	3803
EPI_ISL_9015849	BA.1	3745
EPI_ISL_9015856	BA.1	3779
EPI_ISL_9015859	BA.1	3768
EPI_ISL_9015863	BA.1	3781
EPI_ISL_9015865	BA.1	3744
EPI_ISL_9015870	BA.1	3756
EPI_ISL_9015874	BA.2	3758
EPI_ISL_9015876	BA.1	3828
EPI_ISL_9015877	BA.2	3770
EPI_ISL_9015879	BA.1	3757
EPI_ISL_911285	B.1.1.7	EPI_ISL_911285
EPI_ISL_911286	B.1.1.7	EPI_ISL_911286
EPI_ISL_911287	B.1.1.7	EPI_ISL_911287
EPI_ISL_911291	B.1.1.7	EPI_ISL_911291
EPI_ISL_911292	B.1.1.7	EPI_ISL_911292
EPI_ISL_911293	B.1.1.7	EPI_ISL_911293
EPI_ISL_911294	B.1.1.7	EPI_ISL_911294
EPI_ISL_911301	B.1.1.7	EPI_ISL_911301
EPI_ISL_911302	B.1.1.7	EPI_ISL_911302
EPI_ISL_911303	B.1.1.7	EPI_ISL_911303
EPI_ISL_911304	B.1.1.7	EPI_ISL_911304
EPI_ISL_911309	B.1.1.7	EPI_ISL_911309
EPI_ISL_911310	B.1.1.7	EPI_ISL_911310
EPI_ISL_911311	B.1.1.7	EPI_ISL_911311
EPI_ISL_911312	B.1.1.7	EPI_ISL_911312
EPI_ISL_911313	B.1.1.7	EPI_ISL_911313
EPI_ISL_911319	B.1.1.7	EPI_ISL_911319
EPI_ISL_911320	B.1.1.7	EPI_ISL_911320
EPI_ISL_911321	B.1.1.7	EPI_ISL_911321
EPI_ISL_911322	B.1.1.7	EPI_ISL_911322
EPI_ISL_911323	B.1.1.7	EPI_ISL_911323
EPI_ISL_911328	B.1.1.7	EPI_ISL_911328
EPI_ISL_911329	B.1.1.7	EPI_ISL_911329
EPI_ISL_911330	B.1.1.7	EPI_ISL_911330
EPI_ISL_911337	B.1.1.7	EPI_ISL_911337
EPI_ISL_911338	B.1.1.7	EPI_ISL_911338
EPI_ISL_911339	B.1.1.7	EPI_ISL_911339
EPI_ISL_911345	B.1.1.7	EPI_ISL_911345
EPI_ISL_911346	B.1.1.7	EPI_ISL_911346
EPI_ISL_911347	B.1.1.7	EPI_ISL_911347
EPI_ISL_9320273	BA.1.1	3830
EPI_ISL_9320277	BA.1	3835
EPI_ISL_9320278	BA.1	3836
EPI_ISL_9320284	BA.1.1	3842
EPI_ISL_9320289	BA.1.1	3847
EPI_ISL_9320290	BA.1	3848
EPI_ISL_9320300	BA.1	3860
EPI_ISL_9320306	BA.1.1	3866
EPI_ISL_9320311	BA.1.1	3871
EPI_ISL_9320312	BA.1	3872
EPI_ISL_9320322	BA.1	3883
EPI_ISL_9320323	BA.1	3884
EPI_ISL_9320328	BA.1	3890
EPI_ISL_9320332	BA.1	3895
EPI_ISL_9320333	BA.1	3896
EPI_ISL_9320344	BA.1	3907
EPI_ISL_9320345	BA.1	3908
EPI_ISL_9320355	BA.1.1	3918
EPI_ISL_9320356	AY.43	3919
EPI_ISL_9320357	BA.1	3920
EPI_ISL_959419	B.1.221	EPI_ISL_959419
EPI_ISL_959420	B.1.177	EPI_ISL_959420
EPI_ISL_959423	B.1.221	EPI_ISL_959423
EPI_ISL_959429	B.1.1.7	EPI_ISL_959429
EPI_ISL_959432	B.1.1.7	EPI_ISL_959432
EPI_ISL_959433	B.1.1.7	EPI_ISL_959433
EPI_ISL_959434	B.1.1.7	EPI_ISL_959434
EPI_ISL_959438	B.1.1.7	EPI_ISL_959438
EPI_ISL_959444	B.1.221	EPI_ISL_959444
EPI_ISL_959447	B.1.221	EPI_ISL_959447
EPI_ISL_959448	B.1.221	EPI_ISL_959448
EPI_ISL_959449	B.1.221	EPI_ISL_959449
EPI_ISL_959455	B.1.221	EPI_ISL_959455
EPI_ISL_959456	B.1.221	EPI_ISL_959456
EPI_ISL_959457	B.1.221	EPI_ISL_959457
EPI_ISL_959458	B.1.221	EPI_ISL_959458
EPI_ISL_959468	B.1.221	EPI_ISL_959468
EPI_ISL_959469	B.1.221	EPI_ISL_959469
EPI_ISL_959470	B.1.221	EPI_ISL_959470
EPI_ISL_9648245	BA.2	3931
EPI_ISL_9648246	BA.1.1	3932
EPI_ISL_9648257	BA.2	3943
EPI_ISL_9648258	BA.1.1	3944
EPI_ISL_9648268	BA.1	3955
EPI_ISL_9648269	BA.1.1	3956
EPI_ISL_9648280	BA.1	3967
EPI_ISL_9648281	BA.1.1	3968
EPI_ISL_9648292	BA.1	3979
EPI_ISL_9648293	BA.1	3980
EPI_ISL_9648304	BA.1	3991
EPI_ISL_9648305	BA.1.1	3992
EPI_ISL_9648316	BA.1	4003
EPI_ISL_9648317	BA.1.1	4004
EPI_ISL_9648326	BA.2	4014
EPI_ISL_9648327	BA.2	4015
EPI_ISL_9860299	BA.1	4023
EPI_ISL_9860301	BA.1.1	4025
EPI_ISL_9860311	BA.1	4035
EPI_ISL_9860312	BA.1.1	4036
EPI_ISL_9860313	BA.1.1	4037
EPI_ISL_9860323	BA.1.1	4047
EPI_ISL_9860324	BA.1.1	4048
EPI_ISL_9860334	BA.1.1	4059
EPI_ISL_9860335	BA.1	4060
EPI_ISL_9860336	BA.1.1	4061
EPI_ISL_9860345	BA.1.1	4071
EPI_ISL_9860346	BA.1.1	4072
EPI_ISL_9860347	BA.1	4073
EPI_ISL_9860357	BA.1.1	4083
EPI_ISL_9860358	BA.1.1	4084
EPI_ISL_9860359	BA.1.1	4085
EPI_ISL_9860369	BA.1	4095
EPI_ISL_9860370	BA.1.1	4096
EPI_ISL_9860378	BA.1.1	4106
EPI_ISL_9860379	BA.1	4107
EPI_ISL_9860380	BA.1.1	4108
Not uploaded	AY.9.2	3460
Not uploaded	AY.9.2	3472
Not uploaded	AY.9.2	3531
Not uploaded	AY.9.2	3544
Not uploaded	AY.109	3565
Not uploaded	AY.43	3665
Not uploaded	BA.1	4198
Not uploaded	BA.1	4200
Not uploaded	BA.1	4201
Not uploaded	BA.1.1	4228
Not uploaded	BA.1	4275
Not uploaded	BA.2	4287
Not uploaded	BA.1.1	4299
Not uploaded	BA.1	4391
Not uploaded	BA.1	4454
Not uploaded	BA.2	4628
Not uploaded	BA.2	5006
Not uploaded	BA.2	5074
Not uploaded	BA.2	5451
Not uploaded	BA.5	5654
Not uploaded	BA.2	5678
Not uploaded	BA.5.1	5899
Not uploaded	BA.5.1	5957
Not uploaded	BA.5.1	5972
Not uploaded	BA.2.12.1	6054
Not uploaded	BF.4	6090
Not uploaded	BA.2	6098
